# Supplementary material for: Development of a Phage Cocktail to Target Salmonella Strains Associated with Swine
Source: Pharmaceuticals (Basel). 2022 Jan 2;15(1):58. doi: 10.3390/ph15010058 (PMC8777603; doi:10.3390/ph15010058)
Supplement: Supplementary file 1 [file pharmaceuticals-15-00058-s001.zip]

Archive with 1 entries (1 files):
- pharmaceuticals-1499581-supplementary.xlsx
